# Supplementary material for: Impact of cost distance and habitat fragmentation on the daily path length of Rhinopithecus bieti
Source: PeerJ. 2020 May 20;8:e9165. doi: 10.7717/peerj.9165 (PMC7245332; doi:10.7717/peerj.9165)
Supplement: Supplemental Information 1 [file peerj-08-9165-s001.csv]

	DPL		Cost Distance
spring	151.506786		10.28840256
	965.10795		97.22705078
	107.267536		10.6111412
	3129.036159		13.20316696
	3097.512093		1457.024658
	1199.065137		3.998309135
	5518.107988		637.4113159
	3592.254459		375.1283569
	413.716432		6.618052006
	4068.075405		6.608916759
	1441.283825		6.05610466
	1423.353373		9.197763443
	295.850289		11.91572571
	1283.831545		7.83878994
	3824.98131		657.3626709
average	2034.063352		304.426178
			225.9322877
autumn	6271.942341		7.682106495
	2738.731321		253.6735992
	8105.977013		13.05505848
	1918.511142		9.683628082
	1731.266037		56.12598419
	3031.395809		720.449707
	458.1724		971.3353882
	3511.104016		13.011693
	3295.712025		631.9837646
	3248.076113		10.32916451
	2956.923533		176.7651978
	284.229365		2.308673382
	1435.801373		558.0613403
	1476.004103		625.6209106
	1906.492348		8.311882019
	1372.204283		10.25310516
	1107.151511		6.893107414
	497.379622		12.11228943
	491.883923		9.358668327
	807.895948		7.705355167
	1510.866894		331.0489502
	1039.167203		682.2148438
	1792.089148		2.956392288
	564.132164		8.721556664
	1726.647808		7.163077354
average	2131.190298		205.4730177
winter	550.145911		546.4110718
	450.955139		11.45450592
	444.145357		9.164533615
	853.034975		366.532196
	2443.761663		15.78065586
	467.69795		3.409395933
	1711.353489		943.0874634
	743.603375		891.4143066
	2148.874278		437.768219
	663.057621		3.326145411
	2227.582444		667.9428101
	1802.988359		273.5826721
	1643.534007		809.9257202
	4996.94951		682.7128906
	4335.285777		8.506248474
	325.204298		612.7600708
	538.924613		468.9638367
	2801.541955		916.0552368
	1098.209914		308.9527893
	2657.167614		12.3043251
	595.992171		791.5064697
	587.080035		667.5947266
	1102.075256		618.3025513
	1374.634409		527.258667
	1171.661985		491.1151123
	608.068254		517.3704834
	346.591172		600.0485229
	422.031184		396.6459656
	1815.837116		367.6929626
	1411.309994		10.14284134
			432.5911132
